# Supplementary material for: Multilevel Venous Obstruction in Patients with Cardiac Implantable Electronic Devices
Source: Medicina (Kaunas). 2024 Feb 17;60(2):336. doi: 10.3390/medicina60020336 (PMC10890105; doi:10.3390/medicina60020336)
Supplement: Supplementary file 1 [file medicina-60-00336-s001.zip]

Archive with 1 entries (1 files):
- medicina-2802797-supplementary.pdf
